# Supplementary material for: Integrative Multi-Omics Analysis Reveals the Immunoregulatory Effects of Sepia Ink on ADHD-like Phenotypes
Source: Curr Issues Mol Biol. 2026 Apr 16;48(4):410. doi: 10.3390/cimb48040410 (PMC13114676; doi:10.3390/cimb48040410)
Supplement: Supplementary file 1 [file cimb-48-00410-s001.zip]

Archive with 1 entries (1 files):
- cimb-4188861-supplementary.pdf
